# Supplementary material for: Invasive Plant Species Establishment and Range Dynamics in Sri Lanka under Climate Change
Source: Entropy (Basel). 2019 Jun 5;21(6):571. doi: 10.3390/e21060571 (PMC7515060; doi:10.3390/e21060571)
Supplement: Supplementary file 1 [file entropy-21-00571-s001.zip]

Archive with 5 entries (5 files):
- Supplementary materials/S1 Figure.tiff
- Supplementary materials/S6 Figure_1.tif
- Supplementary materials/S6 Figure_2.tif
- Supplementary materials/S6 Figure_3.tif
- Supplementary materials/Supplementary Materials.docx
